# Supplementary material for: USP7 Induces Chemoresistance in Triple-Negative Breast Cancer via Deubiquitination and Stabilization of ABCB1
Source: Cells. 2022 Oct 19;11(20):3294. doi: 10.3390/cells11203294 (PMC9600340; doi:10.3390/cells11203294)
Supplement: Supplementary file 1 [file cells-11-03294-s001.zip]

Archive with 1 entries (1 files):
- cells-1881114-supplementary.pdf
